# Supplementary material for: The Antioxidant, Analgesic, Anti-Inflammatory, and Wound Healing Activities of Haplophyllum tuberculatum (Forsskal) A. Juss Aqueous and Ethanolic Extract
Source: Life (Basel). 2022 Oct 6;12(10):1553. doi: 10.3390/life12101553 (PMC9605159; doi:10.3390/life12101553)
Supplement: Supplementary file 1 [file life-12-01553-s001.zip]

Archive with 5 entries (4 files):
- HTEE LC:MS DATA.pdf
- __MACOSX/
- __MACOSX/._HTEE LC:MS DATA.pdf
- HTAE LC:MS DATA.pdf
- __MACOSX/._HTAE LC:MS DATA.pdf
